# Supplementary material for: Performance and Enhanced Efficiency Induced by Cold Plasma on SAPO-34 Membranes for CO2 and CH4 Mixtures
Source: Membranes (Basel). 2024 Aug 20;14(8):178. doi: 10.3390/membranes14080178 (PMC11356667; doi:10.3390/membranes14080178)
Supplement: Supplementary file 1 [file membranes-14-00178-s001.zip]

Archive with 1 entries (1 files):
- membranes-3144531-supplementary.pdf
